# Supplementary material for: Rubisco small subunit (RbCS) is co-opted by potyvirids as the scaffold protein in assembling a complex for viral intercellular movement
Source: PLoS Pathog. 2024 Mar 4;20(3):e1012064. doi: 10.1371/journal.ppat.1012064 (PMC10939294; doi:10.1371/journal.ppat.1012064)
Supplement: S1 Data — (XLSX) [file ppat.1012064.s001.xlsx]

## Sheet: Fig 1D
Fig 1D Real-time RT-qPCR analysis of viral RNA accumulation in inoculated plants
		Mock	pRS-G	pRS-G(△HCPro1)
6 dpi		4.9461	67.3733	344.844
		5.00105	84.6419	291.079
		4.99952	147.985	350.218
	Mean	4.98222	100	328.714
	Std deviation	0.0312952	42.4436	32.7031
	P value		0.00178483
		Mock	pRS-G	pRS-G(△HCPro1)
10 dpi		1.01446	95.483	281.457
		1.5128	106.565	318.257
		2.01919	97.9518	299.286
	Mean	1.51548	100	299.667
	Std deviation	0.502373	5.81808	18.4025
	P value		5.70143e-05

## Sheet: Fig 2D
Fig 2D Statistical analysis of the size of viral spreading area at 96 hpi
	pRS-G	pRS-G(tuHCPro)	pRS-G(tbP19)	pRS-G(△GDD)
	1.06681	0.351193	0.0703437	0.0547507
	0.881092	0.358026	0.0551011	0.0796294
	0.908511	0.324474	0.0990768	0.0633356
	1.14477	0.346287	0.0885647	0.0582547
	0.991907	0.365034	0.063686	0.0897911
	0.861031	0.368713	0.0568531	0.0954852
	1.02344	0.342345	0.0559771	0.0720957
	1.05463	0.362844	0.0899663	0.0591307
	0.900364	0.33192	0.0815566	0.0637736
	1.19392	0.339191	0.0639488	0.0820822
	0.900802	0.359778	0.0889151	0.0551011
	0.874346	0.325088	0.0609704	0.0965364
	1.18437	0.369239	0.0982008	0.0691173
	0.888363	0.358376	0.0530863	0.064562
	0.995411	0.350492	0.0748113	0.0629852
	1.11595	0.321671	0.0550135	0.0543127
	1.08546	0.34874	0.0532615	0.0955728
	0.96843	0.359515	0.062372	0.0611456
	0.958093	0.345323	0.0969744	0.062372
	0.843511	0.388861	0.0631604	0.0796294
	1.0683	0.35785	0.0563275	0.0540499
	1.14766	0.350842	0.0621092	0.061934
	0.923053	0.34909	0.112743	0.0529987
	0.969131	0.368363	0.052473	0.0816442
	0.910876	0.334549	0.0547507	0.0569407
	1.13978	0.351806	0.0529111	0.0557143
Mean	1	0.351139	0.0701213	0.0685748
Std deviation	0.109415	0.0157057	0.0180877	0.0142227
P value	1.37904e-33
P value	4.87628e-41
P value		6.09308e-51

## Sheet: Fig 2E
Fig 2E The effects of hybrid virus clones on viral genomic RNA accumulation
	pRS-G	pRS-G(tuHCPro)	pRS-G(tbP19)	pRS-G(△GDD)
	0.836345	0.763922	1.54059	0.0730548
	0.867882	1.24302	0.963246	0.087659
	1.29577	1.45079	1.37887	0.129188
Mean	1	1.15258	1.29424	0.096634
Std deviation	0.256632	0.352254	0.297833	0.0291231
P value	0.576993
P value	0.264606
P value	0.00374773

## Sheet: Fig 7E
Fig 7E Statistical analysis of fluorescence signal intensity
	TRV-GUS	TRV-NbRbCS	TRV-NbFNR
	1.07166	0.116429	0.989699
	0.89094	0.0618923	1.11099
	1.06576	0.0831121	0.927355
	0.630461	0.0698869	0.999204
	1.04004	0.0923928	1.07126
	0.776126	0.0918663	0.635417
	1.05291	0.144907	0.934457
	1.01329	0.0933141	0.726455
	0.995789	0.0690972	1.05549
	1.11872	0.0629113	1.06607
	1.03975	0.105423	0.844907
	1.11872	0.0748882	1.02123
	1.02659	0.0635694	0.793875
	1.00026	0.134246	1.02143
	1.09239	0.067781	0.956621
	0.877337	0.1199	0.902159
	1.03856	0.0633062	0.924533
	1.07923	0.0697552	0.627929
	1.02659	0.130429	0.962675
	1.04488	0.0627797	1.04622
Mean	1	0.0888943	0.930899
Std deviation	0.120781	0.0272703	0.140176
P value	1.551e-29
P value	0.103113

## Sheet: Fig 7H
Fig 7H Statistical analysis of fluorescence signal intensity
	TRV-GUS	TRV-NbRbCS	TRV-NbFNR
	0.75203	0.376655	1.06516
	1.08666	0.207826	1.06723
	1.12885	0.183198	1.15101
	0.972447	0.199319	0.911668
	1.11568	0.319322	1.09374
	0.755132	0.162519	1.06392
	1.16948	0.344314	1.13292
	1.05819	0.334478	1.09336
	1.15848	0.17169	1.04289
	1.03667	0.13386	1.0942
	1.13668	0.318979	1.13658
	0.932123	0.298162	1.149
	0.842239	0.338502	1.07603
	0.704125	0.117044	1.01761
	1.12773	0.14582	0.921115
	1.20449	0.334477	1.08542
	0.759031	0.346912	1.09446
	1.1805	0.116601	1.08592
	1.03971	0.104991	1.09521
	1.01191	0.366181	1.08665
	1.08901	0.372082	0.916723
	0.738836	0.327456	1.10431
Mean	1	0.255472	1.06751
Std deviation	0.166279	0.0966478	0.067503
P value	2.10787e-21
P value	0.0859531

## Sheet: Fig 7K
Fig 7K Statistical analysis of fluorescence signal intensity
	TRV-GUS	TRV-RbCS
	1.03529	0.445125
	1.34569	0.439083
	0.921387	0.346927
	1.02195	0.173948
	0.712258	0.135477
	0.960383	0.303577
	1.21279	0.458253
	0.838371	0.132372
	0.738172	0.467502
	1.03472	0.343027
	0.964551	0.234808
	1.19791	0.481192
	1.35795	0.481302
	0.861181	0.414127
	0.924149	0.126868
	1.35562	0.37158
	0.70738	0.443494
	1.00459	0.212387
	1.14105	0.407386
	0.901606	0.461608
	1.05957	0.357945
	0.703436	0.420082
Mean	1	0.348094
Std deviation	0.199966	0.120512
P value	4.40579e-16

## Sheet: Fig 9B
Fig 9B Real-time RT-qPCR analysis of viral genomic RNA accumulation
	TRV-GUS	TRV-NbRbCS	TRV-NbFNR
	0.848117	0.0963926	0.946544
	1.20995	0.16265	0.967775
	0.941933	0.316497	0.974698
Mean	1	0.191846	0.963006
Std deviation	0.187775	0.11292	0.0146707
P value	0.00308171
P value	0.750821

## Sheet: Fig 9E
Fig 9E Statistical analysis of the size of viral infection foci at 108 hpci
	TRV-GUS	TRV-NbRbCS
	0.942092	0.297628
	0.993463	0.327261
	0.752398	0.233928
	1.15331	0.260749
	0.986001	0.232738
	1.08344	0.267022
	1.08918	0.276106
	0.962533	0.216083
	0.848975	0.267995
	1.14109	0.255367
	0.799227	0.313742
	1.07068	0.309849
	0.811123	0.283136
	0.865198	0.261614
	1.07295	0.329857
	0.921436	0.262912
	0.90013	0.300764
	1.02504	0.276106
	1.16704	0.265832
	1.2979	0.222248
	1.06527	0.303252
	0.993896	0.273727
	0.94458	0.247338
	0.971942	0.225492
	1.14109	0.263912
Mean	1	0.270986
Std deviation	0.131244	0.0311603
P value	1.14215e-30

## Sheet: Fig 9G
Fig 9G Real-time RT-qPCR analysis of viral genomic RNA accumulation
		TRV-GUS	TRV-NbRbCS
		1.0378	0.289881
		1.01146	0.104117
		0.950743	0.182165
	Mean	1	0.192054
	Std deviation	0.0446439	0.0932758
	P value	0.000172572

## Sheet: Fig 9I
Fig 9I Statistical analysis of the size of viral infection foci
	TRV-GUS	TRV-NbRbCS
	1.25232	0.111792
	1.05415	0.165271
	1.00472	0.121303
	0.752296	0.195519
	0.923024	0.163244
	1.15238	0.131437
	0.735769	0.185696
	1.27727	0.114598
	1.10841	0.143599
	1.17374	0.156696
	0.996461	0.131437
	0.873287	0.195051
	0.701935	0.109453
	1.26214	0.207525
	0.978374	0.11491
	1.19011	0.151239
	0.738263	0.117561
	1.24749	0.202535
	0.767264	0.146094
	0.810609	0.11834
Mean	1	0.149165
Std deviation	0.202066	0.0324791
P value	1.1516e-20

[truncated: 8 more sheets: Fig 9K, Fig 9M, Fig 9O, Fig 9Q, S3C Fig., S4 Fig, S10B Fig, S10C Fig]
